# Supplementary material for: Flow and temporal effects on the sonolytic defluorination of perfluorooctane sulfonic acid
Source: Ultrason Sonochem. 2023 Oct 30;101:106667. doi: 10.1016/j.ultsonch.2023.106667 (PMC10711240; doi:10.1016/j.ultsonch.2023.106667)
Supplement: Supplementary data 1 [file mmc1.xlsx]

## Sheet: Figure S1
		Bucket and stopwatch pump calibration (Figure S1)
			Time to 1 L
		Output %	Rep 1	Rep 2	Rep 3	Average	Flow rate (L/min)	Flow rate (L/min)	Flow rate (L/min)	Average	STD	Average
		0					0	0	0	0	0	0
		10	607.12	610.77		608.945	0.0988272	0.0982367		0.098532	0.295299	98.5311
		20	334.9	328.82		331.86	0.179158	0.182471		0.180814	1.65635	180.799
		30	258.2	244.25		251.225	0.232378	0.24565		0.239014	6.63597	238.83
		45	176.13	169.65		172.89	0.340657	0.353669		0.347163	6.50593	347.041
		60	103.5	123.65		113.575	0.57971	0.485241		0.532475	47.2348	528.285
		70	90.38	101.07		95.725	0.663864	0.593648		0.628756	35.1079	626.796
		80	81.5	85.88		83.69	0.736196	0.698649		0.717423	18.7735	716.932
		90	72.28	71.64		71.96	0.830105	0.837521		0.833813	3.7079	833.797
		100	64.45	71.77		68.11	0.930954	0.836004		0.883479	47.4752	880.928
											24.0572
		Average residence time									1.79713
		Output %	Reactor residence time (min)								107.828
										Need to know total PFAS treatment time		Now
		10	4.05963							In prior work it was	180 mins	140	60
		20	2.2124							Transducers needed	100.16	77.902	33.3866
		30	1.67483							Reactor volume in mL	Reactor volume in L
		45	1.1526							40063.9	40.0639	31160.8	31.1608
		60	0.757167							Cost of transducers
		70	0.638167							40063.9	31160.8
		80	0.557933							If only 60 min for zero order regime	13354.6	13.3546
		90	0.479733
		100	0.454067

## Sheet: Figure S3
						STD
	0.1	-79.5			-79.5	0	0.1
	0.01	-19.2			-19.2	0	0.01
	0.001	39.7			39.7	0	0.001
	0.0001	98.8			98.8	0	0.0001
	1e-05	157.6			157.6	0	1e-05
	1e-06	220.6			220.6	0	1e-06

## Sheet: Figure 3 and Table S1
	Belwo: Fluoride release rate vs pump flow rate i.e. Figure 3
		0% flow =		ml /min			10% flow =		mL /min			25% flow =		mL /min			50% flow =		mL /min			100% flow =		mL /min					Tube		Area (cm^2)	0.950332		Entrance to main chamber has cross section 1.2 cm
				0					79.2					214.2					439.2					889.2																	63.0034	0.219159
	Time (mins)	Rep 1	Rep 2	Rep 3	Average	STD	Rep 1	Rep 2	Rep 3	Average	STD	Rep 1	Rep 2	Rep 3	Average	STD	Rep 1	Rep 2	Rep 3	Average	STD	Rep 1	Rep 2	Rep 3	Average	STD			Flow rate (ml/min)	ml/s		cm/s	m/s	F- rate	STD	t-value compared to 214		For graphing			53.0993	0.263625
	0	235.5	235.5	247.2	239.4	5.51543	241.2	217	229.4	229.2	9.88062	223.2	234.7	237.6	231.833	6.21843	238.2	255	175.6	222.933	34.1652	133.8	221.7	207.9	187.8	38.5972		0	0	0		0	0	2.50374e-06	5.74869e-08	3.26808	P<0.05	2.50374	0.0574869		51.9942	0.369612
	5	165.8	163.4	164.4	164.533	0.984322	165.4	165.2	163	164.533	1.0873	144.5	166.3	165.8	158.867	10.1608	166.2	164.8	158.5	163.167	3.34896	140	167.8	167.4	158.4	13.0118		10	79.2	1.32		1.38899	0.0138899	2.62898e-06	1.31323e-07	1.53997	P<0.15	2.62898	0.131323		59.5403	0.344668
	10	146.6	145	144.5	145.367	0.895669	145.2	145.7	142.4	144.433	1.4522	133.3	145	146	141.433	5.76561	146.1	145.7	144.4	145.4	0.725718	112.8	146.3	148.7	135.933	16.3871		25	214.2	3.57		3.75658	0.0375658	2.80587e-06	1.49451e-07	0		2.80587	0.149451		57.374	0.0317672
	15	135.2	134.6	133.6	134.467	0.659966	133.5	134	130.2	132.567	1.68589	125.6	133.1	133	130.567	3.5122	134.9	133.5	134.8	134.4	0.637704	130.8	133.2	137.2	133.733	2.63987		50	439.2	7.32		7.70257	0.0770257	2.45811e-06	1.00679e-07	3.34262	P<0.05	2.45811	0.100679
	20	127	127	126.3	126.767	0.329983	125.6	126.3	122.6	124.833	1.60485	119.3	124.9	124.3	122.833	2.51042	126.6	125.2	127.7	126.5	1.02307	123.3	125.5	129	125.933	2.3471		100	889.2	14.82		15.5946	0.155946	2.52608e-06	2.21017e-07	1.81635	P<0.15	2.52608	0.221017
	25	120.4	121.2	120.2	120.6	0.432049	119.5	120.3	117	118.933	1.40554	114.3	118.7	118.7	117.233	2.07418	121.1	119.4	121.3	120.6	0.852447	117.8	119.5	122.7	120	2.03142											Variation in rate		1.14147
	30	115.2	116.5	115.4	115.7	0.571548	114.6	115.7	112.8	114.367	1.19536	110.8	113.7	113.8	112.767	1.39124	115.7	115.2	117.8	116.233	1.12645	113.1	114.7	117.8	115.2	1.95107													0.141475	0.0158722	2.50374e-12	5.74869e-14
																												Res time	F- rate	F- rate Stan Dev								Reactor flow		0.0188327	2.62898e-12	1.31323e-13
	Below: Fluoride release rate with no PFAS added (baseline used to calculate Figure 3)																											27.7148	2.52608e-06	2.21017e-07
		0% flow =		ml /min			10% flow =		mL /min			25% flow =		mL /min			50% flow =		mL /min			100% flow =		mL /min				54.6665	2.45811e-06	1.00679e-07							0	0		0.0192329	2.80587e-12	1.49451e-13
				0					98.5311					211.3					438.8					893.8				107.828	2.80587e-06	1.49451e-07							0.0283467	0.000283467		0.0167953	2.45811e-12	1.00679e-13
	Time (mins)	Rep 1	Rep 2	Rep 3	Average	STD	Rep 1	Rep 2	Rep 3	Average	STD	Rep 1	Rep 2	Rep 3	Average	STD	Rep 1	Rep 2	Rep 3	Average	STD	Rep 1	Rep 2	Rep 3	Average	STD		264.674	2.62898e-06	1.31323e-07							0.076665	0.00076665		0.0174295	2.52608e-12	2.21017e-13
	0	7.08062e-07	7.08062e-07	4.48645e-07	6.2159e-07	1.2229e-07	5.66928e-07	1.45685e-06	8.98235e-07	9.74004e-07	3.67239e-07	1.14394e-06	7.30502e-07	6.52383e-07	8.42274e-07	2.15679e-07	6.37295e-07	3.30971e-07		4.84133e-07	1.53162e-07		1.21285e-06	2.07752e-06	1.64519e-06	4.32335e-07		∞	2.50374e-06	5.74869e-08							0.157195	0.00157195
	5	1.07304e-05	1.17832e-05	1.13325e-05	1.1282e-05	4.31311e-07	1.08991e-05	1.09844e-05	1.19685e-05	1.1284e-05	4.85266e-07	2.46254e-05	1.05231e-05	1.07304e-05	1.5293e-05	6.59955e-06	1.05643e-05	1.11571e-05	1.42645e-05	1.19953e-05	1.62274e-06		9.9252e-06	1.00812e-05	1.00032e-05	7.80235e-08											0.318256	0.00318256
	10	2.26889e-05	2.41498e-05	2.46254e-05	2.38214e-05	8.23957e-07	2.39622e-05	2.34994e-05	2.67271e-05	2.47296e-05	1.42502e-06	3.81138e-05	2.41498e-05	2.32261e-05	2.84966e-05	6.81086e-06	2.31357e-05	2.34994e-05	2.47216e-05	2.37856e-05	6.78313e-07		2.29559e-05	2.09048e-05	2.19303e-05	1.02559e-06
	15	3.53917e-05	3.62296e-05	3.76705e-05	3.64306e-05	9.41108e-07	3.78177e-05	3.70874e-05	4.30119e-05	3.93057e-05	2.63761e-06	5.14637e-05	3.84123e-05	3.85624e-05	4.28128e-05	6.11744e-06	3.58082e-05	3.78177e-05	3.59481e-05	3.65247e-05	9.16084e-07	4.20171e-05	3.82627e-05	3.2736e-05	3.7672e-05	3.81194e-06
	20	4.87291e-05	4.87291e-05	5.00777e-05	4.91787e-05	6.3575e-07	5.14637e-05	5.00777e-05	5.78513e-05	5.31309e-05	3.38545e-06	6.57972e-05	5.2888e-05	5.41402e-05	5.76085e-05	5.81281e-06	4.94952e-05	5.22728e-05	4.74168e-05	4.97283e-05	1.9893e-06	5.62934e-05	5.16648e-05	4.50727e-05	5.10103e-05	4.60414e-06
	25	6.30342e-05	6.10979e-05	6.35277e-05	6.25532e-05	1.04866e-06	6.52859e-05	6.32805e-05	7.1972e-05	6.68461e-05	3.71584e-06	7.9964e-05	6.7355e-05	6.7355e-05	7.1558e-05	5.94396e-06	6.13366e-05	6.55411e-05	6.086e-05	6.25792e-05	2.10334e-06	6.97611e-05	6.52859e-05	5.76262e-05	6.42244e-05	5.01061e-06
	30	7.7206e-05	7.33892e-05	7.66061e-05	7.57338e-05	1.67584e-06	7.90339e-05	7.5715e-05	8.47814e-05	7.98435e-05	3.74535e-06	9.16591e-05	8.18572e-05	8.15386e-05	8.50183e-05	4.69756e-06	7.5715e-05	7.7206e-05	6.97611e-05	7.42274e-05	3.21624e-06	8.37953e-05	7.87263e-05	6.97611e-05	7.74275e-05	5.80255e-06
	Rate (fluoride mols per min)	2.54993e-06	2.4227e-06	2.53858e-06	2.50374e-06	5.74869e-08	2.61557e-06	2.47527e-06	2.79611e-06	2.62898e-06	1.31323e-07	3.01717e-06	2.70422e-06	2.69621e-06	2.80587e-06	1.49451e-07	2.50259e-06	2.5625e-06	2.32537e-06	2.45811e-06	1.00679e-07	2.79318e-06	2.58378e-06	2.25612e-06	2.52608e-06	2.21017e-07
	Measured temperatures during treatment (with chiller used) - Table S1
		0% flow =		ml /min			10% flow =		mL /min			25% flow =		mL /min			50% flow =		mL /min			100% flow =		mL /min
				0					98.5311					211.3					438.8					893.8
	Time (mins)	Rep 1	Rep 2	Rep 3	Average	STD	Rep 1	Rep 2	Rep 3	Average	STD	Rep 1	Rep 2	Rep 3	Average	STD	Rep 1	Rep 2	Rep 3	Average	STD	Rep 1	Rep 2	Rep 3	Average	STD
	0	20.2	20.2	18.6	19.6667	0.754247	18.1	18	19	18.3667	0.449691		17.9	18.6	18.25	0.35	18.2		18.6	18.4	0.2	19	17.7		18.35	0.65
	5	25	23.8	23.2	24	0.748331	23	22.8	23.4	23.0667	0.249444	24	22.9	23	23.3	0.496655	23	22.9	23	22.9667	0.0471405	22.7	23	23.9	23.2	0.509902
	10	26	24.9	24	24.9667	0.817856	24.5	23.7	24.4	24.2	0.355903	24.6	23.8	24.4	24.2667	0.339935	24	23.9	24.6	24.1667	0.309121	24.1	24.6	25	24.5667	0.368179
	15	26.8	26.1	25.1	26	0.697615	24.6	24.6	25	24.7333	0.188562	25.3	24.7	25.2	25.0667	0.262467	25.2	24.5	24.9	24.8667	0.286744		25.4	25.8	25.6	0.2
	20	27.3	26.4	25.5	26.4	0.734847	25	25.3	25.6	25.3	0.244949	24.6	25.1	25.3	25	0.294392	24.6	24.7	25.3	24.8667	0.309121	24.3	25.4	25.6	25.1	0.571548
	25	27.1	26.4	25.1	26.2	0.828654	25.4	25.1	25.5	25.3333	0.169967	25	24.8	25.5	25.1	0.294392	25.1	24.9	24.9	24.9667	0.0942809	24.3	25.5	26	25.2667	0.713364
	30	26.8	26.2	25.4	26.1333	0.573488	25	25	25.6	25.2	0.282843	24.8	25.1	25.1	25	0.141421	25.3	24.7	25.2	25.0667	0.262467	24.1	25.1	25.8	25	0.697615
					24.7667	0.736434				23.7429	0.277337				23.7119	0.311323				23.6143	0.215553				23.869	0.530087
	Amp consumption (kWh)			23.941	2.50374					2.62898					2.80587					2.45811					2.52608
												0.25
							t = 0	5	10	15	20	25	30
				0	24.7667	2.50374	19.6667	24	24.9667	26	26.4	26.2	26.1333
			0.958662	79.2	23.7429	2.62898	18.3667	23.0667	24.2	24.7333	25.3	25.3333	25.2																											0.00157162	kJ/min		0.000454959	kJ/min		0.00409819	kJ/min
				214.2	23.7119	2.80587	18.25	23.3	24.2667	25.0667	25	25.1	25																											1.57162	J/min		0.454959	J/min		4.09819	J/min
				439.2	23.6143	2.45811	18.4	22.9667	24.1667	24.8667	24.8667	24.9667	25.0667																											0.0261937	W		0.00758265	W		0.0683032	W
				889.2	23.869	2.52608	18.35	23.2	24.5667	25.6	25.1	25.2667	25																											0.000327422			9.47831e-05			0.00085379
																																														0.787543	cal eff	0.00131367
																																								0.00207161	kJ/min
																																								2.07161	J/min
																																								0.0345268	W
																																								0.000431585
						24.8		23.7		23.7		23.6		23.9																										0.02	mM
																																								20	muM
																																								380
[truncated: 1 more columns]

## Sheet: FIgure S4
	Residence time (s)	F- rate	STD		Flow rate (ml/min)	400	20		F- rate	STD		cm/min	m/s	mm/s
	26.9906	2.52608e-06	2.21017e-07		0	#DIV/0!	#DIV/0!	1	2.52608e-06	2.21017e-07		0	0	0
	54.6448	2.45811e-06	1.00679e-07		79.2	303.03	15.1515	0.952381	2.45811e-06	1.00679e-07		83.3393	0.0138899	13.8899
	112.045	2.80587e-06	1.49451e-07		214.2	112.045	5.60224	0.952381	2.80587e-06	1.49451e-07		225.395	0.0375658	37.5658
	303.03	2.62898e-06	1.31323e-07		439.2	54.6448	2.73224	0.952381	2.62898e-06	1.31323e-07		462.154	0.0770257	77.0257
	∞	2.50374e-06	5.74869e-08		889.2	26.9906	1.34953	0.952381	2.50374e-06	5.74869e-08		935.673	0.155946	155.946
	Residence time (s)	F- released (mol/L)		Per equivalent resdence time
100	26.9906	7.57824e-05	6.63052e-06	0.000850829	7.44426e-05
50	54.6448	7.37432e-05	3.02037e-06	0.00040894	1.67493e-05
25	112.045	8.41761e-05	4.48353e-06	0.000227658	1.21259e-05
10	303.03	7.88694e-05	3.93969e-06	7.88694e-05	3.93969e-06
0	∞	7.51122e-05	1.72461e-06

## Sheet: Calorimetry Fig S2 A&B
											0.17474	0.82526	1.21174	-0.21174	0.1572				0											0.1											0.25
		200 W / L			Heating Power (J)	Cooling Energy (J)	Min/Max					In Watts							Rep 1	Heating power W	Rep 2	Heating power W	Rep 3	Heating power W	Average		STD			Rep 1	Heating power W	Rep 2	Heating power W			Average		STD			Rep 1	Heating power W	Rep 2	Heating power W			Average		STD
	Time (mins)	Average	5 min AV	STD						STD	Total		STD	1/E				Time (mins)
0	0	16.0333	21.85	0.449691	20423.5	1525.33	884.932	822.091	48.5716	7.67715	0	63.0034	0.219159	0.0158722	65.8333	338.983	0.00295	0	16.2		16.1		15.8		16.0333		0.169967			18		17				17.5		0.5			19.4		17.8				18.6		0.8
	5	27.6667	32.4667	0.374166	16853.8	2334.83	1460.62	1371.38	38.5744	1.51177	79.2	53.0993	0.263625	0.0188327	57.05	330.2	0.00302847	5	28.6	72.5648	27.6	67.298	26.8	64.372	27.6667	68.0783	0.736357	3.3899		28.5	61.446	26.6	56.1792			27.55	58.8126	0.95	2.6334		29.2	57.3496	28.3	61.446			28.75	59.3978	0.45
	10	37.2667	41.5333	0.249444	14981.1	3358.57	2240.75	2123	37.7942	1.0241	214.2	51.9942	0.369612	0.0192329	57.35	330.5	0.00302572	10	35.8	42.1344	37	55.0088	39	71.3944	37.2667	56.1792	1.31993	11.974		36.6	47.4012	36	55.0088			36.3	51.205	0.3	3.8038		37.5	48.5716	36.9	50.3272			37.2	49.4494	0.3
	15	45.8	49.5833	0.188562	13284	4638.17	3276.48	3129.4	37.8429	1.76489	439.2	59.5403	0.344668	0.0167953	57.95	331.1	0.00302024	15	49	77.2464	45.1	47.4012	43.3	25.1636	45.8	49.9371	2.37908	21.3382		43.2	38.6232	43.1	41.5492			43.15	40.0862	0.05	1.463		43.9	37.4528	43.6	39.2084			43.75	38.3306	0.15
	20	53.3667	56.75	0.0942809	11879.6	6182.37	4595.3	4420.6	37.2902	0.926893	889.2	57.374	0.0317672	0.0174295	58.7	331.85	0.00301341	20	56.8	45.6456	52.5	43.3048	50.8	43.89	53.3667	44.2801	2.52499	0.994649		48.6	31.6008	48.6	32.186			48.6	31.8934	0	0.2926		49.3	31.6008	49.2	32.7712			49.25	32.186	0.05
	25	60.1333	62.9833	0.0471405	10006.9	7937.98	6167.22	5969.85				CW frac						25	64	42.1344	58.8	36.8676	57.6	39.7936	60.1333	39.5985	2.77769	2.15458		53.3	27.5044	53.6	29.26			53.45	28.3822	0.15	0.8778		53.9	26.9192	53.6	25.7488			53.75	26.334	0.15
	30	65.8333	65.8333	0.0816497	48.5716	14.4318	10.3474	9.90907			1.57509	0.229064	0.219159			Variation		30	71.2	42.1344	63.8	29.26	62.5	28.6748	65.8333	33.3564	3.83174	6.21158		56.9	21.0672	57.2	21.0672			57.05	21.0672	0.15	0		57.3	19.8968	57.4	22.2376			57.35	21.0672	0.05
															0.787543	1.14513												7.67715											1.51177
0.1	0	17.5	22.525	0.0816497	17643.8	1073.23	1183.04	1092.37	14.4318	2.51314					0.663741				0											0.1											0.25
	5	27.55	31.925	0.124722	15361.5	1951.34	1762.35	1642.65	14.5248	1.0241					0.649927				Rep 1	Cooling Power (W)	Rep 2	Cooling Power (W)	Rep 3	Cooling Power (W)	Average		STD			Rep 1	Cooling Power (W)	Rep 2	Cooling Power (W)	Rep 3	Cooling Power (W)	Average		STD			Rep 1	Cooling Power (W)	Rep 2	Cooling Power (W)	Rep 3	Cooling Power (W)	Average		STD
	10	36.3	39.725	0.0816497	12025.9	3204.63	2453.13	2304.42	14.2	0.3192					0.744254			Time (mins)
	15	43.15	45.875	0.163299	9568.02	4738.57	3183.96	3009.4	21.6974	0.3458					0.717175			0	71.2	40.3788	63.8	32.7712	62.5	26.334	65.8333	33.1613	3.83174	5.7404		56.9	46.2308	57.2	43.3048			57.05	44.7678	0.15	1.463		57.3	40.3788	57.4	40.964			57.35	40.6714	0.05
	20	48.6	51.025	0.124722	8514.66	6575.01	3960.96	3763.13	20.0837	0.897604								5	64.3	20.482	58.2	24.5784	58	19.8968	60.1667	21.6524	2.92385	2.08274		49	25.1636	49.8	26.9192			49.4	26.0414	0.4	0.8778		50.4	29.8452	50.4	27.5044			50.4	28.6748	0
	25	53.45	55.25	0.124722	6320.16	8601.92	4738.05	4520.47				CW frac						10	60.8	26.334	54	18.1412	54.6	14.63	56.4667	19.7017	3.0739	4.9039		44.7	23.9932	45.2	23.408			44.95	23.7006	0.25	0.2926		45.3	22.8228	45.7	22.8228			45.5	22.8228	0.2
	30	57.05	57.05	0.0471405	38.5744	14.5248	9.60082	9.07357			1.06199	0.273541	0.263625	Rep 2				15	56.3	16.9708	50.9	16.3856	52.1	19.3116	53.1	17.556	2.31517	1.26418		40.6	22.8228	41.2	19.8968			40.9	21.3598	0.3	1.463		41.4	18.7264	41.8	19.3116			41.6	19.019	0.2
																		20	53.4	17.556	48.1	16.3856	48.8	10.5336	50.1	14.8251	2.35089	3.07191		36.7	11.1188	37.8	15.8004			37.25	13.4596	0.55	2.3408		38.2	15.8004	38.5	16.3856			38.35	16.093	0.15
0.25	0	18.6	23.675	1.88326	17819.3	1295.39	1017.29	1017.37							0.787543			25	50.4	15.8004	45.3	11.704	47	14.0448	47.5667	13.8497	2.12027	1.67803		34.8	10.5336	35.1	14.63			34.95	12.5818	0.15	2.0482		35.5	13.4596	35.7	14.0448			35.6	13.7522	0.1
	5	28.75	32.975	1.83727	14834.8	2188.75	1616.53	1564.89							0.663741			30	47.7	12.8744	43.3	14.0448	44.6	15.2152	45.2	14.0448	1.84572	0.955628		33	9.9484	32.6	11.1188			32.8	10.5336	0.2	0.5852		33.2	10.5336	33.3	9.9484			33.25	10.241	0.05
	10	37.2	40.475	1.48549	11499.2	3341.2	2348.52	2214.59							0.649927			35	45.5	14.63	40.9	14.63	42	9.9484	42.8	13.0695	1.96129	2.20693		31.3	11.704	30.7	9.9484			31	10.8262	0.3	0.8778		31.4	9.3632	31.6	11.1188			31.5	10.241	0.1
	15	43.75	46.5	1.43527	9655.8	4693.32	3170.31	2927.13							0.744254			40	43	9.9484	38.4	10.5336	40.3	10.5336	40.5667	10.3385	1.88739	0.275866		29.3	8.1928	29	8.778			29.15	8.4854	0.15	0.2926		29.8	8.1928	29.7	8.1928			29.75	8.1928	0.05
	20	49.25	51.5	1.30213	7900.2	6222.31	4066.69	3689.62							0.717175			45	41.3	14.63	36.6	7.6076	38.5	7.6076	38.8	9.9484	1.93046	3.31039		27.9		27.5	7.0224			27.7	7.0224	0.2	0		28.4		28.3			0	28.35	0	0.05
	25	53.75	55.55	1.22837	6320.16	7819.03	4975.46	4450.59				CW frac						50	38.8	50.3272	35.3	45.0604	37.2	47.9864	37.1	47.7913	1.43062	2.15458				26.3				26.3	#DIV/0!	0								0	#DIV/0!	0	#DIV/0!
	30	57.35	57.35	1.10855	37.7942	14.2	9.55266	8.81344			0.866569	0.273108	0.369612					110	30.2		27.6		29		28.9333		1.06249	2.51314											1.0241
0.5	0	19.15	24.3	1.59234	18082.7	2116.19	1359.75	1314.94
	5	29.45	33.95	1.35892	15800.4	3539.42	2111.38	2018.29							0.8428
	10	38.45	41.5	1.65798	10709.2	5292.96	2979.11	2822.07
	15	44.55	47.275	1.44299	9568.02	7200.75	3876.62	3646.91
	20	50	52.175	1.27279	7636.86	9349.8	4847.21	4533.26
	25	54.35	56.15	2.05102	6320.16	11556.2	5810.48	5408.28				CW frac
	30	57.95	57.95	0.94163	37.8429	21.6974	11.6581	10.9687			0.744254	0.364415	0.344668
1	0	20.4667	25.45	0	17497.5	1859.42	1559.05	1775.22
	5	30.4333	34.5833	0	14571.5	3103.85	2370.96	2555.74
	10	38.7333	42.15	0	11996.6	4745.2	3355.51	3456.49
	15	45.5667	48.2833	0	9538.76	6694.01	4446.53	4414.84
	20	51	53.1833	0	7666.12	8811.91	5567.99	5368.14
	25	55.3667	57.0333	0	5852	10936.3	6644.23	6259.48				CW frac
	30	58.7	58.7	0	37.2902	20.0837	13.3024	13.2388			0.57374	0.350049	0.0317672
								200			0.00930018
								250			0.0118333
								300			0.0152373
								400			0.0191616
								500			0.0173197
[truncated: 20 more columns]

## Sheet: Figure 4&8
									Mean pixel		Total count
		STD	Mean	Max	Total counts	Sig/Noise			Average	STD	Average	STD	SL+SCL
	Background
	SL
	1 80 W 400 ml 12s 25 gain flow 0%	15081.5	9246.92	64768	2311690000	0.61313		0	9552.23	216.174	2388020000	5.40446e+07
	2 80 W 400 ml 12s 25 gain flow 0%	15507.5	9718.48	64768	2429580000	0.626694		10	9662.54	49.4059	2.4156e+09	1.23509e+07
	3 80 W 400 ml 12s 25 gain flow 0%	15651.8	9691.3	64768	2422790000	0.619181		25	9566.96	176.6	2.3917e+09	4.41492e+07				SL							SL+SCL
	1 80 W 400 ml 12s 25 gain flow 10%	15210.9	9612.32	64768	2403040000	0.631934		50	9735.47	90.8915	2.43383e+09	2.27218e+07				Mean pixel		Total count		Total Fluoride release per minute
	2 80 W 400 ml 12s 25 gain flow 10%	15385.3	9645.58	64768	2411360000	0.626937		100	9863.01	122.136	2465720000	3.05389e+07				Average	STD	Average	STD	Average	STD		Average	STD
	3 80 W 400 ml 12s 25 gain flow 10%	15673.6	9729.72	64768	2432390000	0.620772		0	9942.13	156.97	2490000000	39200000			200 ml								2490000000	39200000		0	1
	1 80 W 400 ml 12s 25 gain flow 25%	15119.3	9337.94	64768	2334450000	0.617617		10	10015.5	62.38	2500000000	15600000			250 ml								2500000000	15600000		0	1
	2 80 W 400 ml 12s 25 gain flow 25%	15433.6	9595.18	64768	2398760000	0.621708		25	10183.7	160.43	2520000000	20000000			300 ml								2520000000	20000000		0	1
	3 80 W 400 ml 12s 25 gain flow 25%	15537	9767.75	64768	2441900000	0.628673		50	9849.8	87.34	2460000000	21800000			400 ml								2460000000	21800000		0	1
	1 80 W 400 ml 12s 25 gain flow 50%	15308.4	9627.68	64768	2406880000	0.628915		100	9907.22	94.25	2480000000	23600000			500 ml								2480000000	23600000		0	1
	2 80 W 400 ml 12s 25 gain flow 50%	15434.4	9728.71	64768	2432140000	0.630325
	3 80 W 400 ml 12s 25 gain flow 50%	15577.5	9850.01	64768	2462460000	0.632324			Variation
	1 80 W 400 ml 12s 25 gain flow 100%	15452.7	9745.18	64768	2436260000	0.630645			SL	1.03253	0.0325345
	2 80 W 400 ml 12s 25 gain flow 100%	15559.1	9812.55	64768	2453100000	0.630661			SCL	1.0339	0.0339012
	3 80 W 400 ml 12s 25 gain flow 100%	15744.6	10031.3	64768	2507800000	0.63713				0.968491	-0.0315093
	SCL									0.96721	-0.0327896
	1 80 W 400 ml 12s 25 gain flow 0%			64768
	2 80 W 400 ml 12s 25 gain flow 0%			64768
	3 80 W 400 ml 12s 25 gain flow 0%			64768				Richards conditions	SL and SCL exposure times different
	1 80 W 400 ml 12s 25 gain flow 10%			64768
	2 80 W 400 ml 12s 25 gain flow 10%			64768				Flow rate	SL
	3 80 W 400 ml 12s 25 gain flow 10%			64768				0	0.94	94000000
	1 80 W 400 ml 12s 25 gain flow 25%			64768				24	0.83	83000000
	2 80 W 400 ml 12s 25 gain flow 25%			64768				228	0.86	86000000
	3 80 W 400 ml 12s 25 gain flow 25%			64768				626	0.81	81000000
	1 80 W 400 ml 12s 25 gain flow 50%			64768
	2 80 W 400 ml 12s 25 gain flow 50%			64768
	3 80 W 400 ml 12s 25 gain flow 50%			64768				Flow rate	SL
	1 80 W 400 ml 12s 25 gain flow 100%			64768				0	2.5	250000000
	2 80 W 400 ml 12s 25 gain flow 100%			64768				24	2.42	242000000
	3 80 W 400 ml 12s 25 gain flow 100%			64768				228	2.67	267000000
								626	2.33	233000000

## Sheet: FIgure 7
	0				Average	STD	Notes		Fluoride release rate		KI rate			1/KI
	Rep 1						Blank taken as no cuovette	889.2	2.50374e-06	5.74869e-08	2.39905e-06	3.03476e-08		4.16831e+11
	Time (mins)	Date and Time	350nm (Abs)					439.2	2.62898e-06	1.31323e-07	2.32485e-06	1.11255e-08		4.30135e+11
	0	2021-09-21 18:30:00	0.010442		0.010442	0		214.2	2.80587e-06	1.49451e-07	2.19375e-06	7.80963e-09		4.5584e+11
	5	2021-09-21 18:30:00						79.2	2.45811e-06	1.00679e-07	2.3867e-06	1.63311e-08		4.18988e+11
	10	2021-09-21 18:30:00	0.565465		0.565465	0		0	2.52608e-06	2.21017e-07	2.43047e-06	0		4.11444e+11
	15	2021-09-21 18:30:00
	20	2021-09-21 18:30:00	1.31601		1.31601	0		0		Cal	SE	0.0973944
	25	2021-09-21 18:30:00						79.2	889.2	57.374	4.18143e-08
	30	2021-09-21 18:30:00	1.91786		1.91786	0		214.2	439.2	59.5403	3.90467e-08
	Rep 2							439.2	214.2	51.9942	4.21923e-08
	Time (mins)	Date and Time	350nm (Abs)					889.2	79.2	53.0993	4.49479e-08
	0						346-354	nm	0	63.0034	3.85768e-08
	5
	10
	15
	20
	25
	30
	Rep 3
	Time (mins)	Date and Time	350nm (Abs)
	0
	5
	10
	15
	20
	25
	30
	0.1
	Rep 1							Expected values
	Time (mins)	Date and Time	350nm (Abs)
	0	2021-09-21 15:50:00	0.00858		0.00868533	0.00274852		0.05
	5	2021-09-21 15:50:00						0.315
	10	2021-09-21 15:50:00	0.56666		0.547691	0.0240273		0.637
	15	2021-09-21 15:50:00						0.96
	20	2021-09-21 15:50:00	1.21503		1.22992	0.0199878		1.311
	25	2021-09-21 15:50:00						1.548
	30	2021-09-21 15:50:00	1.88212		1.88332	0.0128867		2.061
	Rep 2
	Time (mins)	Date and Time	350nm (Abs)
	0	2021-09-21 15:50:00	0.005373					0.051
	5	2021-09-21 15:50:00						0.297
	10	2021-09-21 15:50:00	0.562621					0.621
	15	2021-09-21 15:50:00						0.97
	20	2021-09-21 15:50:00	1.21656					1.312
	25	2021-09-21 15:50:00						1.655
	30	2021-09-21 15:50:00	1.89967					1.991
	Rep 3
	Time (mins)	Date and Time	350nm (Abs)
	0	2021-09-21 18:30:00	0.012103
	5	2021-09-21 18:30:00
	10	2021-09-21 18:30:00	0.513791
	15	2021-09-21 18:30:00
	20	2021-09-21 18:30:00	1.25818
	25	2021-09-21 18:30:00
	30	2021-09-21 18:30:00	1.86817
	0.25
	Rep 1
	Time (mins)	Date and Time	350nm (Abs)
	0	2021-09-21 12:15:00	0.026587		0.0174355	0.0091515
	5	2021-09-21 12:15:00
	10	2021-09-21 12:15:00	0.443544		0.443167	0.000377
	15	2021-09-21 12:15:00
	20	2021-09-21 12:15:00	1.04959		1.05077	0.001178
	25	2021-09-21 12:15:00
	30	2021-09-21 12:15:00	1.72491		1.73107	0.0061625
	Rep 2
	Time (mins)	Date and Time	350nm (Abs)
	0	2021-09-21 12:15:00	0.008284
	5	2021-09-21 12:15:00
	10	2021-09-21 12:15:00	0.44279
	15	2021-09-21 12:15:00
	20	2021-09-21 12:15:00	1.05194
	25	2021-09-21 12:15:00
	30	2021-09-21 12:15:00	1.73723
	Rep 3
	Time (mins)	Date and Time	350nm (Abs)
	0
	5
	10
	15
	20
	25
	30
	0.5
	Rep 1
	Time (mins)	Date and Time	350nm (Abs)
	0	2021-09-20 18:43:00	0.010477		0.0107645	0.0002875
	5	2021-09-20 18:43:00
	10	2021-09-20 18:43:00	0.524018		0.528406	0.004388
	15	2021-09-20 18:43:00
	20	2021-09-20 18:43:00	1.16204		1.16886	0.0068165
	25	2021-09-20 18:43:00
	30	2021-09-20 18:43:00	1.82574		1.83452	0.008779
	Rep 2
	Time (mins)	Date and Time	350nm (Abs)
	0	2021-09-20 18:43:00	0.011052
	5	2021-09-20 18:43:00
	10	2021-09-20 18:43:00	0.532794
	15	2021-09-20 18:43:00
	20	2021-09-20 18:43:00	1.17568
	25	2021-09-20 18:43:00
	30	2021-09-20 18:43:00	1.8433
	Rep 3
	Time (mins)	Date and Time	350nm (Abs)
	0
	5
	10
	15
	20
	25
	30
	1
	Rep 1
	Time (mins)	Date and Time	350nm (Abs)
	0	2021-09-20 16:30:00	0.01722		0.0153995	0.0018205
	5	2021-09-20 16:30:00
	10	2021-09-20 16:30:00	0.643549		0.64567	0.002121
	15	2021-09-20 16:30:00
	20	2021-09-20 16:30:00	1.37506		1.38549	0.010423
	25	2021-09-20 16:30:00
	30	2021-09-20 16:30:00	1.86912		1.89307	0.023947
	Rep 2
	Time (mins)	Date and Time	350nm (Abs)
	0	2021-09-20 16:30:00	0.013579
	5	2021-09-20 16:30:00
	10	2021-09-20 16:30:00	0.647791
	15	2021-09-20 16:30:00
	20	2021-09-20 16:30:00	1.39591
	25	2021-09-20 16:30:00
	30	2021-09-20 16:30:00	1.91702
	Rep 3
	Time (mins)	Date and Time	350nm (Abs)
	0
	5
	10
	15
	20
	25
	30

## Sheet: Figure 10 A,B,C
		0% flow =		ml /min			10% flow =		mL /min			25% flow =		mL /min			50% flow =		mL /min			100% flow =		mL /min
				0					98.5311					211.3					438.8					893.8
	Time (mins)	Rep 1	Rep 2	Rep 3	Average	STD	Rep 1	Rep 2	Rep 3	Average	STD	Rep 1	Rep 2	Rep 3	Average	STD	Rep 1	Rep 2	Rep 3	Average	STD	Rep 1	Rep 2	Rep 3	Average	STD
	0	7.08062e-07	7.08062e-07	4.48645e-07	6.2159e-07	1.2229e-07	5.66928e-07	1.45685e-06	8.98235e-07	9.74004e-07	3.67239e-07	1.14394e-06	7.30502e-07	6.52383e-07	8.42274e-07	2.15679e-07	6.37295e-07	3.30971e-07		4.84133e-07	1.53162e-07		1.21285e-06	2.07752e-06	1.64519e-06	4.32335e-07
	5	1.07304e-05	1.17832e-05	1.13325e-05	1.1282e-05	4.31311e-07	1.08991e-05	1.09844e-05	1.19685e-05	1.1284e-05	4.85266e-07	2.46254e-05	1.05231e-05	1.07304e-05	1.5293e-05	6.59955e-06	1.05643e-05	1.11571e-05	1.42645e-05	1.19953e-05	1.62274e-06		9.9252e-06	1.00812e-05	1.00032e-05	7.80235e-08
	10	2.26889e-05	2.41498e-05	2.46254e-05	2.38214e-05	8.23957e-07	2.39622e-05	2.34994e-05	2.67271e-05	2.47296e-05	1.42502e-06	3.81138e-05	2.41498e-05	2.32261e-05	2.84966e-05	6.81086e-06	2.31357e-05	2.34994e-05	2.47216e-05	2.37856e-05	6.78313e-07		2.29559e-05	2.09048e-05	2.19303e-05	1.02559e-06
	15	3.53917e-05	3.62296e-05	3.76705e-05	3.64306e-05	9.41108e-07	3.78177e-05	3.70874e-05	4.30119e-05	3.93057e-05	2.63761e-06	5.14637e-05	3.84123e-05	3.85624e-05	4.28128e-05	6.11744e-06	3.58082e-05	3.78177e-05	3.59481e-05	3.65247e-05	9.16084e-07	4.20171e-05	3.82627e-05	3.2736e-05	3.7672e-05	3.81194e-06
	20	4.87291e-05	4.87291e-05	5.00777e-05	4.91787e-05	6.3575e-07	5.14637e-05	5.00777e-05	5.78513e-05	5.31309e-05	3.38545e-06	6.57972e-05	5.2888e-05	5.41402e-05	5.76085e-05	5.81281e-06	4.94952e-05	5.22728e-05	4.74168e-05	4.97283e-05	1.9893e-06	5.62934e-05	5.16648e-05	4.50727e-05	5.10103e-05	4.60414e-06
	25	6.30342e-05	6.10979e-05	6.35277e-05	6.25532e-05	1.04866e-06	6.52859e-05	6.32805e-05	7.1972e-05	6.68461e-05	3.71584e-06	7.9964e-05	6.7355e-05	6.7355e-05	7.1558e-05	5.94396e-06	6.13366e-05	6.55411e-05	6.086e-05	6.25792e-05	2.10334e-06	6.97611e-05	6.52859e-05	5.76262e-05	6.42244e-05	5.01061e-06
	30	7.7206e-05	7.33892e-05	7.66061e-05	7.57338e-05	1.67584e-06	7.90339e-05	7.5715e-05	8.47814e-05	7.98435e-05	3.74535e-06	9.16591e-05	8.18572e-05	8.15386e-05	8.50183e-05	4.69756e-06	7.5715e-05	7.7206e-05		7.64605e-05	3.21624e-06	8.37953e-05	7.87263e-05	6.97611e-05	7.74275e-05	5.80255e-06
					Rate	STD				Rate	STD				Rate	STD				Rate	STD				Rate	STD
	Time (mins)
	0
	5	2.00446e-06	2.21503e-06	2.17678e-06	2.13209e-06	9.15895e-08	2.06643e-06	1.90551e-06	2.21405e-06	2.062e-06	1.25999e-07		1.95853e-06	2.01559e-06	2.89014e-06	2.85334e-08	1.98539e-06	2.16523e-06	2.85291e-06	2.30223e-06	3.73843e-07		1.74247e-06	1.60074e-06	1.67161e-06	7.08622e-08
	10	2.39171e-06	2.47332e-06	2.65857e-06	2.50787e-06	1.11648e-07	2.61262e-06	2.50301e-06	2.95172e-06	2.68912e-06	1.91003e-07	2.69769e-06	2.72533e-06	2.49915e-06	2.64072e-06	1.00743e-07	2.51429e-06	2.46847e-06	2.09141e-06	2.35805e-06	1.89472e-07		2.60615e-06	2.1647e-06	2.38543e-06	2.20723e-07
	15	2.54055e-06	2.41596e-06	2.60902e-06	2.52184e-06	7.99208e-08	2.7711e-06	2.71759e-06	3.25697e-06	2.91522e-06	2.42638e-07	2.66998e-06	2.85249e-06	3.06725e-06	2.86324e-06	1.62365e-07	2.5345e-06	2.86365e-06	2.24531e-06	2.54782e-06	2.52612e-07		3.06136e-06	2.36626e-06	3.14832e-06	3.47552e-07
	20	2.66749e-06	2.4999e-06	2.48145e-06	2.54961e-06	8.36886e-08	2.7292e-06	2.59807e-06	2.96789e-06	2.76506e-06	1.53091e-07	2.86669e-06	2.89515e-06	3.11556e-06	2.95914e-06	1.1122e-07	2.73741e-06	2.89103e-06	2.29374e-06	2.64073e-06	2.53246e-07	2.85525e-06	2.68041e-06	2.46733e-06	2.66767e-06	1.58625e-07
	25	2.86101e-06	2.47375e-06	2.69e-06	2.67492e-06	1.58458e-07	2.76445e-06	2.64054e-06	2.82412e-06	2.74304e-06	7.64599e-08	2.83337e-06	2.89339e-06	2.64296e-06	2.78991e-06	1.06759e-07	2.36827e-06	2.65364e-06	2.68865e-06	2.57019e-06	1.4349e-07	2.69355e-06	2.72423e-06	2.51069e-06	2.64282e-06	9.42659e-08
	30	2.83436e-06	2.45827e-06	2.61567e-06	2.6361e-06	1.54218e-07	2.74959e-06	2.48691e-06	2.5619e-06	2.59947e-06	1.10479e-07	2.33903e-06	2.90045e-06	2.83673e-06	2.69207e-06	2.50991e-07	2.87569e-06	2.33298e-06		2.77625e-06	2.71352e-07	2.80683e-06	2.68806e-06	2.42699e-06	2.64063e-06	1.58657e-07
		Flow rate (ml/min)	5 min	STD	10 min	STD	15 min	STD	20 min	STD	25 min	STD	30 min	STD
	0	0.0 ml/min	2.13209e-06	9.15895e-08	2.50787e-06	1.11648e-07	2.52184e-06	7.99208e-08	2.54961e-06	8.36886e-08	2.67492e-06	1.58458e-07	2.6361e-06	1.54218e-07	2.67492e-06	2.13209e-06	0.2546
	79.2	79.2 ml/min	2.062e-06	1.25999e-07	2.68912e-06	1.91003e-07	2.91522e-06	2.42638e-07	2.76506e-06	1.53091e-07	2.74304e-06	7.64599e-08	2.59947e-06	1.10479e-07	2.91522e-06	2.062e-06	0.413785
	214.2	214.2 ml/min	2.89014e-06	2.85334e-08	2.64072e-06	1.00743e-07	2.86324e-06	1.62365e-07	2.95914e-06	1.1122e-07	2.78991e-06	1.06759e-07	2.69207e-06	2.50991e-07	2.95914e-06	2.64072e-06	0.120577
	439.2	439.2 ml/min	2.30223e-06	3.73843e-07	2.35805e-06	1.89472e-07	2.54782e-06	2.52612e-07	2.64073e-06	2.53246e-07	2.57019e-06	1.4349e-07	2.32963e-06	2.71352e-07	2.64073e-06	2.30223e-06	0.147028
	889.2	889.2 ml/min	1.67161e-06	7.08622e-08	2.38543e-06	2.20723e-07	3.14832e-06	3.47552e-07	2.66767e-06	1.58625e-07	2.64282e-06	9.42659e-08	2.64063e-06	1.58657e-07	3.14832e-06	1.67161e-06	0.883412
		Max	2.89014e-06		2.68912e-06		3.14832e-06		2.95914e-06		2.78991e-06		2.69207e-06
		Min	1.67161e-06		2.35805e-06		2.52184e-06		2.54961e-06		2.57019e-06		2.32963e-06
			0.728957		0.140396		0.248421		0.160621		0.0854878		0.155579
		5	2.21161e-06	1.38165e-07
		10	2.51624e-06	1.62718e-07
		15	2.79929e-06	2.17017e-07
		20	2.71644e-06	1.51974e-07
		25	2.68417e-06	1.15887e-07
		30	2.57958e-06	1.89139e-07

## Sheet: Figure 11 A,B,C
	0				Average	STD		Flow rate (ml/min)	10 min	STD	20 min	STD	30 min	STD	F- ->	10 min	STD	20 min	STD	30 min	STD
	Rep 1							0	2.11011e-06	0	2.85346e-06	0	2.28813e-06	0		2.31998e-06	9.12637e-08	2.53573e-06	6.00186e-08	2.65551e-06	1.5583e-07		473908		350452		437039
	Time (mins)	Date and Time	350nm (Abs)					79.2	2.04922e-06	1.00329e-07	2.59374e-06	1.6731e-07	2.48412e-06	1.19296e-07		2.37556e-06	1.56658e-07	2.84014e-06	1.96193e-07	2.67125e-06	8.03961e-08		487991		385543		402556
	0	2021-09-21 18:30:00	0.010442					214.2	1.61857e-06	3.33593e-08	2.31e-06	5.91187e-09	2.58641e-06	1.89503e-08		2.76543e-06	6.59614e-07	2.91119e-06	1.34515e-07	2.74099e-06	1.26855e-07		617831		432901		386637
	5	2021-09-21 18:30:00						439.2	1.96799e-06	1.55895e-08	2.43491e-06	9.23279e-09	2.53073e-06	7.46113e-09		2.33014e-06	9.3117e-08	2.64073e-06	2.53246e-07	2.32963e-06			508132		410693		395143
	10	2021-09-21 18:30:00	0.565465	2.11011e-06	2.11011e-06	0		889.2	2.39619e-06	1.4985e-08	2.81267e-06	3.15629e-08	1.92975e-06	5.14162e-08		2.02852e-06		2.90799e-06		2.64173e-06	1.23563e-07		417329		355534		518201
	15	2021-09-21 18:30:00
	20	2021-09-21 18:30:00	1.31601	2.85346e-06	2.85346e-06	0			0.480441		0.235265		0.340278			0.363278		0.148067		0.176577
	25	2021-09-21 18:30:00
	30	2021-09-21 18:30:00	1.91786	2.28813e-06	2.28813e-06	0
	Rep 2
	Time (mins)	Date and Time	350nm (Abs)
	0
	5
	10
	15
	20
	25
	30
	Rep 3
	Time (mins)	Date and Time	350nm (Abs)
	0
	5
	10
	15
	20
	25
	30
	0.1
	Rep 1
	Time (mins)	Date and Time	350nm (Abs)
	0	2021-09-21 15:50:00	0.00858
	5	2021-09-21 15:50:00
	10	2021-09-21 15:50:00	0.56666	2.12174e-06	2.04922e-06	1.00329e-07
	15	2021-09-21 15:50:00
	20	2021-09-21 15:50:00	1.21503	2.46502e-06	2.59374e-06	1.6731e-07
	25	2021-09-21 15:50:00
	30	2021-09-21 15:50:00	1.88212	2.53616e-06	2.48412e-06	1.19296e-07
	Rep 2
	Time (mins)	Date and Time	350nm (Abs)
	0	2021-09-21 15:50:00	0.005373
	5	2021-09-21 15:50:00								0% flow =		ml /min			10% flow =		mL /min			25% flow =		mL /min			50% flow =		mL /min			100% flow =		mL /min
	10	2021-09-21 15:50:00	0.562621	2.11857e-06								0					98.5311					211.3					438.8					893.8
	15	2021-09-21 15:50:00							Time (mins)	Rep 1	Rep 2	Rep 3	Average	STD	Rep 1	Rep 2	Rep 3	Average	STD	Rep 1	Rep 2	Rep 3	Average	STD	Rep 1	Rep 2	Rep 3	Average	STD	Rep 1	Rep 2	Rep 3	Average	STD
	20	2021-09-21 15:50:00	1.21656	2.48617e-06					0	7.08062e-07	7.08062e-07	4.48645e-07	6.2159e-07	1.2229e-07	5.66928e-07	1.45685e-06	8.98235e-07	9.74004e-07	3.67239e-07	1.14394e-06	7.30502e-07	6.52383e-07	8.42274e-07	2.15679e-07	6.37295e-07	3.30971e-07		4.84133e-07	1.53162e-07		1.21285e-06	2.07752e-06	1.64519e-06	4.32335e-07
	25	2021-09-21 15:50:00							5	1.07304e-05	1.17832e-05	1.13325e-05	1.1282e-05	4.31311e-07	1.08991e-05	1.09844e-05	1.19685e-05	1.1284e-05	4.85266e-07	2.46254e-05	1.05231e-05	1.07304e-05	1.5293e-05	6.59955e-06	1.05643e-05	1.11571e-05	1.42645e-05	1.19953e-05	1.62274e-06		9.9252e-06	1.00812e-05	1.00032e-05	7.80235e-08
	30	2021-09-21 15:50:00	1.89967	2.59709e-06					10	2.26889e-05	2.41498e-05	2.46254e-05	2.38214e-05	8.23957e-07	2.39622e-05	2.34994e-05	2.67271e-05	2.47296e-05	1.42502e-06	3.81138e-05	2.41498e-05	2.32261e-05	2.84966e-05	6.81086e-06	2.31357e-05	2.34994e-05	2.47216e-05	2.37856e-05	6.78313e-07		2.29559e-05	2.09048e-05	2.19303e-05	1.02559e-06
	Rep 3								15	3.53917e-05	3.62296e-05	3.76705e-05	3.64306e-05	9.41108e-07	3.78177e-05	3.70874e-05	4.30119e-05	3.93057e-05	2.63761e-06	5.14637e-05	3.84123e-05	3.85624e-05	4.28128e-05	6.11744e-06	3.58082e-05	3.78177e-05	3.59481e-05	3.65247e-05	9.16084e-07	4.20171e-05	3.82627e-05	3.2736e-05	3.7672e-05	3.81194e-06
	Time (mins)	Date and Time	350nm (Abs)						20	4.87291e-05	4.87291e-05	5.00777e-05	4.91787e-05	6.3575e-07	5.14637e-05	5.00777e-05	5.78513e-05	5.31309e-05	3.38545e-06	6.57972e-05	5.2888e-05	5.41402e-05	5.76085e-05	5.81281e-06	4.94952e-05	5.22728e-05	4.74168e-05	4.97283e-05	1.9893e-06	5.62934e-05	5.16648e-05	4.50727e-05	5.10103e-05	4.60414e-06
	0	2021-09-21 18:30:00	0.012103						25	6.30342e-05	6.10979e-05	6.35277e-05	6.25532e-05	1.04866e-06	6.52859e-05	6.32805e-05	7.1972e-05	6.68461e-05	3.71584e-06	7.9964e-05	6.7355e-05	6.7355e-05	7.1558e-05	5.94396e-06	6.13366e-05	6.55411e-05	6.086e-05	6.25792e-05	2.10334e-06	6.97611e-05	6.52859e-05	5.76262e-05	6.42244e-05	5.01061e-06
	5	2021-09-21 18:30:00							30	7.7206e-05	7.33892e-05	7.66061e-05	7.57338e-05	1.67584e-06	7.90339e-05	7.5715e-05	8.47814e-05	7.98435e-05	3.74535e-06	9.16591e-05	8.18572e-05	8.15386e-05	8.50183e-05	4.69756e-06	7.5715e-05	7.7206e-05		7.64605e-05	3.21624e-06	8.37953e-05	7.87263e-05	6.97611e-05	7.74275e-05	5.80255e-06
	10	2021-09-21 18:30:00	0.513791	1.90734e-06
	15	2021-09-21 18:30:00											Rate	STD				Rate	STD				Rate	STD				Rate	STD				Rate	STD
	20	2021-09-21 18:30:00	1.25818	2.83004e-06					Time (mins)
	25	2021-09-21 18:30:00							0
	30	2021-09-21 18:30:00	1.86817	2.31912e-06					5
	0.25								10	2.19809e-06	2.34418e-06	2.41767e-06	2.31998e-06	9.12637e-08	2.33953e-06	2.20426e-06	2.58288e-06	2.37556e-06	1.56658e-07	3.69699e-06	2.34193e-06	2.25737e-06	2.76543e-06	6.59614e-07	2.24984e-06	2.31685e-06	2.47216e-06	2.33014e-06	9.3117e-08	0	2.17431e-06	1.88272e-06	2.02852e-06	9.63632e-07
	Rep 1								15
	Time (mins)	Date and Time	350nm (Abs)						20	2.60402e-06	2.45793e-06	2.54524e-06	2.53573e-06	6.00186e-08	2.75015e-06	2.65783e-06	3.11243e-06	2.84014e-06	1.96193e-07	2.76834e-06	2.87382e-06	3.09141e-06	2.91119e-06	1.34515e-07	2.63596e-06	2.87734e-06	2.26952e-06	2.59427e-06	2.49884e-07	5.62934e-06	2.87089e-06	2.41679e-06	2.90799e-06	1.41953e-06
	0	2021-09-21 12:15:00	0.026587						25
	5	2021-09-21 12:15:00							30	2.84768e-06	2.46601e-06	2.65284e-06	2.65551e-06	1.5583e-07	2.75702e-06	2.56373e-06	2.69301e-06	2.67125e-06	8.03961e-08	2.5862e-06	2.89692e-06	2.73984e-06	2.74099e-06	1.26855e-07	2.62198e-06	2.49331e-06	-4.74168e-06	2.67322e-06	3.44134e-06	2.75019e-06	2.70615e-06	2.46884e-06	2.64173e-06	1.23563e-07
	10	2021-09-21 12:15:00	0.443544	1.58521e-06	1.61857e-06	3.33593e-08
	15	2021-09-21 12:15:00
	20	2021-09-21 12:15:00	1.04959	2.30409e-06	2.31e-06	5.91187e-09
	25	2021-09-21 12:15:00								Flow rate (ml/min)			10 min	STD			20 min	STD			30 min	STD
	30	2021-09-21 12:15:00	1.72491	2.56746e-06	2.58641e-06	1.89503e-08				0			2.31998e-06	9.12637e-08			2.53573e-06	6.00186e-08			2.65551e-06	1.5583e-07
	Rep 2									79.2			2.37556e-06	1.56658e-07			2.84014e-06	1.96193e-07			2.67125e-06	8.03961e-08
	Time (mins)	Date and Time	350nm (Abs)							214.2			2.76543e-06	6.59614e-07			2.91119e-06	1.34515e-07			2.74099e-06	1.26855e-07
	0	2021-09-21 12:15:00	0.008284							439.2			2.33014e-06	9.3117e-08			2.64073e-06	2.53246e-07			2.32963e-06	3.44134e-06
	5	2021-09-21 12:15:00								889.2			2.02852e-06	9.63632e-07			2.90799e-06	1.41953e-06			2.64173e-06	1.23563e-07
	10	2021-09-21 12:15:00	0.44279	1.65193e-06
	15	2021-09-21 12:15:00
	20	2021-09-21 12:15:00	1.05194	2.31591e-06
	25	2021-09-21 12:15:00
	30	2021-09-21 12:15:00	1.73723	2.60536e-06
	Rep 3
	Time (mins)	Date and Time	350nm (Abs)
	0
	5
	10
	15
	20
	25
	30
	0.5
	Rep 1
	Time (mins)	Date and Time	350nm (Abs)
	0	2021-09-20 18:43:00	0.010477
	5	2021-09-20 18:43:00
	10	2021-09-20 18:43:00	0.524018	1.9524e-06	1.96799e-06	1.55895e-08
	15	2021-09-20 18:43:00
	20	2021-09-20 18:43:00	1.16204	2.42567e-06	2.43491e-06	9.23279e-09
	25	2021-09-20 18:43:00
	30	2021-09-20 18:43:00	1.82574	2.52327e-06	2.53073e-06	7.46113e-09
	Rep 2
	Time (mins)	Date and Time	350nm (Abs)
	0	2021-09-20 18:43:00	0.011052
	5	2021-09-20 18:43:00
	10	2021-09-20 18:43:00	0.532794	1.98358e-06
	15	2021-09-20 18:43:00
	20	2021-09-20 18:43:00	1.17568	2.44414e-06
	25	2021-09-20 18:43:00
	30	2021-09-20 18:43:00	1.8433	2.53819e-06
	Rep 3
	Time (mins)	Date and Time	350nm (Abs)
	0
	5
	10
	15
	20
	25
	30
	1
	Rep 1
	Time (mins)	Date and Time	350nm (Abs)
	0	2021-09-20 16:30:00	0.01722
	5	2021-09-20 16:30:00
	10	2021-09-20 16:30:00	0.643549	2.38121e-06	2.39619e-06	1.4985e-08
	15	2021-09-20 16:30:00
	20	2021-09-20 16:30:00	1.37506	2.78111e-06	2.81267e-06	3.15629e-08
	25	2021-09-20 16:30:00
	30	2021-09-20 16:30:00	1.86912	1.87834e-06	1.92975e-06	5.14162e-08
	Rep 2
	Time (mins)	Date and Time	350nm (Abs)
	0	2021-09-20 16:30:00	0.013579
	5	2021-09-20 16:30:00
	10	2021-09-20 16:30:00	0.647791	2.41118e-06
	15	2021-09-20 16:30:00
	20	2021-09-20 16:30:00	1.39591	2.84423e-06
	25	2021-09-20 16:30:00
	30	2021-09-20 16:30:00	1.91702	1.98117e-06
	Rep 3
	Time (mins)	Date and Time	350nm (Abs)
	0
	5
	10
	15
	20
	25
	30

## Sheet: Figure 12A,B,C
		200 W / L			Heating Power (J)	W	Cooling Energy (J)	W	Min/Max
	Time (mins)	Average	5 min AV	STD
0	0	16.0333	21.85	0.449691	20423.5	68.0783	1525.33	5.08444	884.932	822.091	0.20947									5.08444
	5	27.6667	32.4667	0.374166	16853.8	56.1792	2334.83	7.78278	1460.62	1371.38	0.297466									7.78278
	10	37.2667	41.5333	0.249444	14981.1	49.9371	3358.57	11.1952	2240.75	2123	0.392471									11.1952
	15	45.8	49.5833	0.188562	13284	44.2801	4638.17	15.4606	3276.48	3129.4	0.490247									15.4606
	20	53.3667	56.75	0.0942809	11879.6	39.5985	6182.37	20.6079	4595.3	4420.6	0.582353									20.6079
	25	60.1333	62.9833	0.0471405	10006.9	33.3564	7937.98	26.4599	6167.22	5969.85	0.657904									26.4599
	30	65.8333	65.8333	0.0816497	48.5716		14.4318		10.3474	9.90907
0	0	17.5	22.525	0.0816497	17643.8	58.8126	1073.23	3.57744	1183.04	1092.37	0.302225									3.57744
	5	27.55	31.925	0.124722	15361.5	51.205	1951.34	6.50446	1762.35	1642.65	0.398989									6.50446
	10	36.3	39.725	0.0816497	12025.9	40.0862	3204.63	10.6821	2453.13	2304.42	0.495699									10.6821
	15	43.15	45.875	0.163299	9568.02	31.8934	4738.57	15.7952	3183.96	3009.4	0.581873									15.7952
	20	48.6	51.025	0.124722	8514.66	28.3822	6575.01	21.9167	3960.96	3763.13	0.659436									21.9167
	25	53.45	55.25	0.124722	6320.16	21.0672	8601.92	28.6731	4738.05	4520.47	0.72528									28.6731
	30	57.05	57.05	0.0471405	38.5744		14.5248		9.60082	9.07357
0	0	18.6	23.675	1.88326	17819.3	59.3978	1295.39	4.31796	1017.29	1017.37	-0.000277437									4.31796
	5	28.75	32.975	1.83727	14834.8	49.4494	2188.75	7.29583	1616.53	1564.89	0.172143									7.29583
	10	37.2	40.475	1.48549	11499.2	38.3306	3341.2	11.1373	2348.52	2214.59	0.446433									11.1373
	15	43.75	46.5	1.43527	9655.8	32.186	4693.32	15.6444	3170.31	2927.13	0.810587									15.6444
	20	49.25	51.5	1.30213	7900.2	26.334	6222.31	20.741	4066.69	3689.62	1.2569									20.741
	25	53.75	55.55	1.22837	6320.16	21.0672	7819.03	26.0634	4975.46	4450.59	1.74956									26.0634
	30	57.35	57.35	1.10855	37.7942		14.2		9.55266	8.81344
0	0	19.15	24.3	1.59234	18082.7	60.2756	2116.19	7.05397	1359.75	1314.94	0.149379									7.05397
	5	29.45	33.95	1.35892	15800.4	52.668	3539.42	11.7981	2111.38	2018.29	0.31031									11.7981
	10	38.45	41.5	1.65798	10709.2	35.6972	5292.96	17.6432	2979.11	2822.07	0.523454									17.6432
	15	44.55	47.275	1.44299	9568.02	31.8934	7200.75	24.0025	3876.62	3646.91	0.76569									24.0025
	20	50	52.175	1.27279	7636.86	25.4562	9349.8	31.166	4847.21	4533.26	1.04651									31.166
	25	54.35	56.15	2.05102	6320.16	21.0672	11556.2	38.5207	5810.48	5408.28	1.34068									38.5207
	30	57.95	57.95	0.94163	37.8429		21.6974		11.6581	10.9687
0	0	20.4667	25.45	0	17497.5	58.3249	1859.42	6.19806	1559.05	1775.22	-0.720566									6.19806
	5	30.4333	34.5833	0	14571.5	48.5716	3103.85	10.3462	2370.96	2555.74	-0.615942									10.3462
	10	38.7333	42.15	0	11996.6	39.9887	4745.2	15.8173	3355.51	3456.49	-0.336578									15.8173
	15	45.5667	48.2833	0	9538.76	31.7959	6694.01	22.3134	4446.53	4414.84	0.105628									22.3134
	20	51	53.1833	0	7666.12	25.5537	8811.91	29.373	5567.99	5368.14	0.666156									29.373
	25	55.3667	57.0333	0	5852	19.5067	10936.3	36.4544	6644.23	6259.48	1.28251									36.4544
	30	58.7	58.7	0	37.2902		20.0837		13.3024	13.2388
	5 min		10 min		15 min		20 min		25 min		30 min				5 min		10 min		15 min		20 min		25 min		30 min
	W	STD	W	STD	W	STD	W	STD	W	STD	W	STD			W	STD	W	STD	W	STD	W	STD	W	STD	W	STD
0	5.08444	0.20947	7.78278	0.297466	11.1952	0.392471	15.4606	0.490247	20.6079	0.582353	26.4599	0.657904		0	68.0783	0.20947	56.1792	0.297466	49.9371	0.392471	44.2801	0.490247	39.5985	0.582353	33.3564	0.657904
98.5311	3.57744	0.302225	6.50446	0.398989	10.6821	0.495699	15.7952	0.581873	21.9167	0.659436	28.6731	0.72528		98.5311	58.8126	0.302225	51.205	0.398989	40.0862	0.495699	31.8934	0.581873	28.3822	0.659436	21.0672	0.72528
211.3	4.31796	-0.000277437	7.29583	0.172143	11.1373	0.446433	15.6444	0.810587	20.741	1.2569	26.0634	1.74956		211.3	59.3978	-0.000277437	49.4494	0.172143	38.3306	0.446433	32.186	0.810587	26.334	1.2569	21.0672	1.74956
438.8	7.05397	0.149379	11.7981	0.31031	17.6432	0.523454	24.0025	0.76569	31.166	1.04651	38.5207	1.34068		438.8	60.2756	0.149379	52.668	0.31031	35.6972	0.523454	31.8934	0.76569	25.4562	1.04651	21.0672	1.34068
893.8	6.19806	-0.720566	10.3462	-0.615942	15.8173	-0.336578	22.3134	0.105628	29.373	0.666156	36.4544	1.28251		893.8	58.3249	-0.720566	48.5716	-0.615942	39.9887	-0.336578	31.7959	0.105628	25.5537	0.666156	19.5067	1.28251
	5 min		10 min		15 min		20 min		25 min		30 min
	W	STD	W	STD	W	STD	W	STD	W	STD	W	STD
0	73.1627	0.418941	63.962	0.594931	61.1323	0.784943	59.7407	0.980494	60.2064	1.16471	59.8163	1.31581
98.5311	62.39	0.60445	57.7095	0.797979	50.7683	0.991399	47.6886	1.16375	50.2989	1.31887	49.7403	1.45056
211.3	63.7158	-0.000554873	56.7452	0.344286	49.4679	0.892867	47.8304	1.62117	47.075	2.51379	47.1306	3.49912
438.8	67.3296	0.298759	64.4661	0.620621	53.3404	1.04691	55.8959	1.53138	56.6222	2.09302	59.5879	2.68135
893.8	64.523	-1.44113	58.9178	-1.23188	55.806	-0.673156	54.1092	0.211256	54.9268	1.33231	55.961	2.56502

[truncated: 3 more sheets: Figure 15, Total residence time, Re Number]
